# Supplementary material for: Interrupted Intramolecular Hydroaminomethylation of N-Protected-2-vinyl Anilines: Novel Access to 3-Substitued Indoles or Indoline-2-ols
Source: Molecules. 2022 Feb 5;27(3):1074. doi: 10.3390/molecules27031074 (PMC8840357; doi:10.3390/molecules27031074)
Supplement: Supplementary file 1 [file molecules-27-01074-s001.zip]

Archive with 1 entries (1 files):
- molecules-1502838-supplementary.pdf
